# Supplementary material for: Nutritional Regimes Enriched with Antioxidants as an Efficient Adjuvant for IBD Patients under Infliximab Administration, a Pilot Study
Source: Antioxidants (Basel). 2022 Jan 8;11(1):138. doi: 10.3390/antiox11010138 (PMC8773281; doi:10.3390/antiox11010138)
Supplement: Supplementary file 1 [file antioxidants-11-00138-s001.zip]

Archive with 1 entries (1 files):
- antioxidants-1498256-supplementary.pdf
